# Supplementary material for: The effectiveness of home versus community-based weight control programmes initiated soon after breast cancer diagnosis: a randomised controlled trial
Source: Br J Cancer. 2019 Aug 1;121(6):443–54. doi: 10.1038/s41416-019-0522-6 (PMC6738088; doi:10.1038/s41416-019-0522-6)
Supplement: Supplementary file 3 — Supplementary Table 1 [file 41416_2019_522_MOESM3_ESM.xlsx]

## Sheet: Sheet1
Supplementary File 1: Twelve weekly topics covered in education sessions in the community group and mailings for the home group.
Session	Topic
1	Tips for Eating Out
	• Healthy options for eating out
	• Spotting added fat
2	Being active: A way of life
	• Exercise on prescription opportunities
	• Local options
	• Health benefits of exercise and general Q&A.
3	Energy balance: physical activity and food
	• Weight gain and energy balance
	• Weight gain during treatment
	• Body fat and health
	• Calories burnt during exercise
	• Energy density of food
4	Healthy eating
	• What is a healthy diet?
	• Fruit and veg
	• Supplements and vitamins
5	Cravings, mood and gaining control of eating
	• Dealing with cravings
	• Gaining control over eating tips
6	Healthy Shopping
	• Reading labels
	• Avoiding temptations
7	Ways to get and stay motivated for healthy eating
	• Improving your chances of success
	• Setting SMART goals
	• Sharing tips to get and stay motivated
	• Finding support
	• Rewarding yourself
8	Healthy cooking, quick meals, packed lunches and snacks
	• Healthy cooking methods
	• Recipes – sharing ideas
	• Healthy snacking
9	Dealing with stress, and time management
	• Including hand massage session
10	Fatigue
	• Causes and tips for coping with fatigue
11	Living with breast cancer
	• Taking charge of negative thoughts
12	Exercise: keeping motivated
	• How much and how hard, safe exercise
	• Incorporating physical activity in everyday life
	• Listing pros and cons (decisional balance)
	• Sharing tips to get and stay motivated
	• Finding support
	• Overcoming barriers
