# Supplementary material for: The effectiveness of home versus community-based weight control programmes initiated soon after breast cancer diagnosis: a randomised controlled trial
Source: Br J Cancer. 2019 Aug 1;121(6):443–54. doi: 10.1038/s41416-019-0522-6 (PMC6738088; doi:10.1038/s41416-019-0522-6)
Supplement: Supplementary file 4 — Supplementary Table 2 [file 41416_2019_522_MOESM4_ESM.xlsx]

## Sheet: Sheet1
File 2: Changes in self-reported diet and physical activity over 12 months
	Change over time1				Group difference 2
		Control	Home	Community	Home vs. control	Community vs. control	Community vs. home
Energy	Baseline	(n=129)	(n=123)	(n=132)
(kcal/day)		1840 (444)	1837 (392)	1855 (443)
	Change at 6 months	-52 (-121, 18)	-203 (-274, -133)	-141 (-210, -73)	-153 (-239, -68)	-82 (-185, 20)	72 (-33, 176)
					p=0.001	p=0.166	p=0.297
	Change at 12 months	-71 (-135, -8)	-231 (-298, -164)	-186 (-257, -115)	-161 (-261, -62)	-107 (-205, -9)	54 (- 45, 143)
					p<0.001	p=0.027	p=0.576
Protein	Baseline	76.6 (15.9)	76.3 (15.1)	75.4 (16.7)
(g/day)	Change at 6 months	-1.4 (-4.4 , 1.5)	-3.0 (-4.2, 0.0)	1.7 (-1.1, 4.4)	-1.7 (-6.1, 2.8)	2.5 (-1.8, 7.0)	4.2 (-0.2, 8.6)
					p=1.000	p=0.491	p=0.07
	Change at 12 months	-1.3 (-4.5, 1.9)	-3.7 (-4.4, -0.3)	-1.2 (-4.0, 1.7)	-2.5 (-7.2, 2.1)	-0.6 (-5.0, 4.0)	2.0 (-2.7, 6.6)
					p=0.577	p=1.000	p=0.927
Total fat	Baseline	67 (25.0)	68 (22.0)	67 (23.0)
(g/day)	Change at 6 months	-1.7 (-5.8, 2.4)	-11.4 (-15.0, -7.4)	-7.0 (-10.3, -3.6)	-9.3 (-15.2, -2.6)	-6.1 (-11.8, -0.3)	3.3 (-2.6 , 9.1)
					p<0.001	p=0.037	p=0.530
	Change at 12 months	-3.8 (-7.0, -0.2)	-11.6 (-15.0, -8.0)	-9.3 (-13.0, -5.7)	-7.7 (-13.0, -2.4)	-5.7 (-11.0, -0.5)	2.1 (-3.2, 7.3)
					p=0.002	p=0.025	p=1.000
Saturated fat	Baseline	24.3 (10.6)	24.4 (10.6)	23.9 (10.3)
(g/day)	Change at 6 months	-1.2 (-3.0, -0.2)	-4.0 (-5.8, -2.1)	-3.4 (-4.9, -1.9)	-2.9 (-5.4, -0.3)	-2.8 (-5.3, -0.3)	0.0 (-2.5, 2.6)
					p=0.023	p=0.023	p=1.000
	Change at 12 months	-1.7 (-3.1, 0.2)	-4.1 (-5.9, -2.3)	-3.9 (-5.5, -2.2)	-2.9 (-5.4, -0.4)	-2.5 (-4.9, -0.1)	0.4 (-2.1, 2.8)
					p=0.018	p=0.037	p=1.000
Carbohydrate	Baseline	228.9 (79)	230.6 (67.2)	229.9 (83.1)
(g/day)	Change at 6 months	-8.6 (-17.5, 0.3)	-21.2 (-30.9, -11.5)	-22.0 (-32.6, 0.9)	-13.4 (-27.8, -0.9)	-10.5 (-24.6, 3.7)	3.0 (-11.3, 17.3)
					p=0.075	p=0.228	p=1.000
	Change at 12 months	-10.2 (-19.3, -1.1)	-27.6 (-37.7, - 17.6)	-24.2 (-35.1, -13.5)	-18.2 (-32.9, -3.5)	-10.8 (-25.3, 3.7)	7.5 (-7.2, 22.1)
					p=0.009	p=0.222	p=0.669
Fibre AOAC	Baseline	19.6 (6.8)	19.3 (6.0)	20.3 (6.5)
(g/day)	Change at 6 months	-0.6 (-1.7, 0.4)	0.3 (-0.5, 1.2)	-0.5 (-1.4, 0.4)	0.8 (-0.7, 1.7)	0.4 (-1.1, 2.0)	-0.5 (-2.0, 1.0)
					p=0.534	p=1.000	p=1.000
	Change at 12 months	-0.5 (-1.5, 0.5)	-0.3 (-1.2, 0.8)	-0.3 (-1.4, 0.8)	0.2 (-1.4, 2.3)	0.5 (-1.1, 1.9)	0.3 (-1.2, 2.0)
					p=1.000	p=1.000	p=1.000
Alcohol (g/week) 3	Baseline	44.0 (0.5, 354.0)	40.1 (0.5, 319.0)	41.3 (0.5, 402.0)
	Ratio of change at 6 months	1.00 (0.96, 1.04)	0.97 (0.93, 1.01)	0.98 (0.95, 1.05)	0.96 (0.88, 1.04)	0.99 (0.92, 1.06)	1.03 (0.96, 1.1)
					p=0.637	p=1.000	p=1.000
	Ratio of change at 12 months	0.98 (0.98, 1.04)	0.97 (0.93, 1.02)	0.99 (0.95, 1.04)	0.96 (0.89, 1.02)	0.96 (0.89, 1.04)	1.02 (0.95, 1.10)
					p=0.182	p=0.657	p=1.000
Total moderate and vigorous physical activity minutes/week	Baseline	506 (368)(n=125)	530 ( 359)(n=116)	488 (329) (n=127)
	Change at 6 months	88 (25, 151)	61 (-6 , 129)	168 (96, 240)	-18 (-127, 92)	72 (-35, 179)	90 (-19, 198)
					p = 1.000	p = 0.311	p = 0.143
	Change at 12 months	85 (21, 148)	43 (-26, 114)	210 (133, 285)	-32 (-147, 82.7)	119 (6, 230)	151 (36, 265)
					p=1.000	p=0.035	p=0.005
AOAC = Association of Official Analytical Chemists
Mean (SD)
1 ANCOVA, Mean (95% CI)
2 ANCOVA with Bonferroni adjustment, Mean (95% CI)
3 Geometric mean (range)
