# Supplementary material for: The effectiveness of home versus community-based weight control programmes initiated soon after breast cancer diagnosis: a randomised controlled trial
Source: Br J Cancer. 2019 Aug 1;121(6):443–54. doi: 10.1038/s41416-019-0522-6 (PMC6738088; doi:10.1038/s41416-019-0522-6)
Supplement: Supplementary file 5 — Supplementary Table 3 [file 41416_2019_522_MOESM5_ESM.xlsx]

## Sheet: Sheet1
Supplementary File 3: Mean cost per patient of all outpatient, primary care and community care contacts, hospital inpatient admissions, and Quality Adjusted Life Years to 12 months for each of the three groups
	Control	Home	Community
	Mean (SE) costs	Mean (SE) costs	Mean (SE) costs
Trial Intervention	£1.89 (£0)	£119.64 (£0)	£255.69 (£0)
Chemotherapy	£1,950.36 (£236.04)	£1,854.73 (£218.12)	£1,910.51 (£232.30)
Radiotherapy	£1,245.23 (£73.36)	£1,233.69 (£79.08)	£1,356.64 (£72.40)
Cancer medication	£2130.98 (£452.90)	£1587.23 (£400.27)	£1646.98 (£404.10)
Cancer-treatment related medication	£288.02 (£0*)	£147.21 (£0*)	£182.18 (£0*)
Outpatient / primary care contacts
	£1,900.68 (£114.03)	£1,758.55 (£100.32)	£1,720.90 (£115.22)
Inpatient admissions
	£1,030.16 (£170.89)	£1,036.11 (£181.17)	£840.66 (£133.97)
Total health care costs	£8,547.33 (£694.24)	£7,737.16 (£604.19)	£7,913.56 (£676.10)
Total QALYs	0.813 (0.011)	0.810 (0.012)	0.828 (0.010)
*no SE reported as costs were estimated as a mean cost per patient rather than patient specific.
