# Supplementary material for: The effectiveness of home versus community-based weight control programmes initiated soon after breast cancer diagnosis: a randomised controlled trial
Source: Br J Cancer. 2019 Aug 1;121(6):443–54. doi: 10.1038/s41416-019-0522-6 (PMC6738088; doi:10.1038/s41416-019-0522-6)
Supplement: Supplementary file 6 — Supplementary Table 4 [file 41416_2019_522_MOESM6_ESM.xlsx]

## Sheet: Sheet1
Supplementary File 4: Breakdown of the mean total costs per patient of each of the three groups over 12 months
	Control		Home		Community
	Quantity	Mean total cost	Quantity	Mean total cost	Quantity	Mean total cost
Diet booklets	2	1.86	2	1.86	2	1.86
Physical activity information sheets	3	0.03	21	0.51	12	0.35
Dietitian consultation
Exercise specialist consultation	--	--	1	15.42	1	15.42
Exercise DVD	--	--	1	12.92	1	12.92
Pedometer	--	--	1	15.67	1	15.67
Telephone reviews	--	--	1	7.48	1	7.48
Additional phone review – 4 months	--	--	6	28.32	0	--
Additional phone review – 9 months	--	--	1	4.72	1	4.72
Transcribe / print reviews
Stationery	--	--	1	4.72	1	4.72
Class materials
Venue hire	--	--	8	25.38	2	6.35
Exercise instructor	--	--	8	2.64	2	0.68
Instructor transport and travel time	--	--	--	--	12	0.19
	--	--	--	--	12	40.56
	--	--	--	--	12	86.18
	--	--	--	--	12	58.58
Mean total cost per patient		1.89		119.64		255.69
